# Supplementary material for: In Vitro Assessment of the Neuroprotective Effects of Pomegranate (Punica granatum L.) Polyphenols Against Tau Phosphorylation, Neuroinflammation, and Oxidative Stress
Source: Nutrients. 2024 Oct 28;16(21):3667. doi: 10.3390/nu16213667 (PMC11547808; doi:10.3390/nu16213667)
Supplement: Supplementary file 1 [file nutrients-16-03667-s001.zip]

Archive with 1 entries (1 files):
- nutrients-3233687-supplementary.pdf
